# Supplementary material for: A Systematic Review of Augmented Reality in Health Sciences: A Guide to Decision-Making in Higher Education
Source: Int J Environ Res Public Health. 2021 Apr 17;18(8):4262. doi: 10.3390/ijerph18084262 (PMC8073641; doi:10.3390/ijerph18084262)
Supplement: Supplementary file 1 [file ijerph-18-04262-s001.zip]

Archive with 1 entries (1 files):
- ijerph-1173210-supplementary.pdf
